# Supplementary material for: Composition, Antioxidant Potential, and Antimicrobial Activity of Helichrysum plicatum DC. Various Extracts
Source: Plants (Basel). 2020 Mar 6;9(3):337. doi: 10.3390/plants9030337 (PMC7154845; doi:10.3390/plants9030337)
Supplement: Supplementary file 1 [file plants-09-00337-s001.zip]

Archive with 3 entries (3 files):
- Table S3_ACNE tentative.docx
- Table S1_EE tentative.docx
- Table S2_DCME tentative.docx
